# Supplementary material for: Identification of a Pentasaccharide Lead Compound with High Affinity to the SARS-CoV-2 Spike Protein via In Silico Screening
Source: Int J Mol Sci. 2023 Nov 9;24(22):16115. doi: 10.3390/ijms242216115 (PMC10671481; doi:10.3390/ijms242216115)
Supplement: Supplementary file 1 [file ijms-24-16115-s001.zip]

Archive with 1 entries (1 files):
- ijms-2661619-supplementary.pdf
